# Supplementary material for: Self-Care Agency in Cardiovascular Care: A Cross-Sectional Study on the Interplay Between Self-Efficacy, Loneliness and Physical Activity
Source: Healthcare (Basel). 2026 Feb 25;14(5):581. doi: 10.3390/healthcare14050581 (PMC12984293; doi:10.3390/healthcare14050581)
Supplement: Supplementary file 1 [file healthcare-14-00581-s001.zip]

Archive with 1 entries (1 files):
- healthcare-4114658-supplementary.pdf
